# Supplementary material for: Effects of computer-assisted cognitive behavioral therapy on anxiety in patients undergoing functional endoscopic sinus surgery: an exploratory fNIRS study of prefrontal hemodynamic functions
Source: Front Psychiatry. 2026 Jan 5;16:1705972. doi: 10.3389/fpsyt.2025.1705972 (PMC12812547; doi:10.3389/fpsyt.2025.1705972)
Supplement: Supplementary file 2 [file Table1.xlsx]

## Sheet: Sheet1
ID	group	gender（1male 2female）	Age	1（above high shool)2（below high school）	诊断（1息肉2不伴3其他）	TAI	SAI_T1	T1是否焦虑（1焦虑0不焦虑）	SAI_T2	T2（1焦虑0不焦虑）	SAI_T4	T3（1焦虑0不焦虑）	PHQ9_T1	PHQ9_T2	PHQ9_T4	D(PHQ2-PHQ3)	AIS_T1	AIS_T2	AIS_T4	D(AIS2-AIS3)	fNIRS(before intervention)	fNIRS(after intervention)	Cortisol(time1) (nmol/L)	ACTH (pg/mL)(time1)	Cortisol(time1) (nmol/L)	ACTH (pg/mL)(time1)	CH1	CH2	CH3	CH4	CH5	CH6	CH7	CH8	CH9	CH10	CH11	CH12	CH13	CH14	CH15	CH16	CH17	CH18	CH19	CH20	CH21	CH22	CH23
1	CCBT	2	40	1	1	22	27	0	43	1	20	0	0	4	0	4	2	4	0	4	√	√	383.2	45.96	350.4	47.98	-0.00580759	0.0247755	0.0147077	-0.0198947	-0.0160251	-0.0242205	-0.0738942	-0.0693138	-0.00831611	-0.0247038	-0.0245802	0.0480139	0.0873881	0.0164612	-0.0183248	-0.0269811	-0.0404109	-0.0515983	0.0477087	0.0647945	-0.0156612	0.0142958	0.0948271
2	CCBT	2	18	1	2	28	27	0	30	0	20	0	2	3	2	1	3	5	0	5	√	√	120.8	53.5	250	69.41	-0.0624447	-0.0393247	-0.0159915	0.0488815	-0.0204328	0.00319481	-0.0369702	0.04929	-0.00800721	0.00491503	-0.00548338	0.0234621	-0.0303299	-0.0243491	0.0163262	-0.0155705	0.0103286	0.0136866	0.0174237	-0.0513105	0.0149888	-0.0209513	-0.0603859
3	CCBT	1	48	1	2	23	29	0	37	0	20	0	1	1	0	1	2	3	0	3	√	√	110.5	26.61	142.4	17.82	0.0600508	0.126528	0.0470846	0.0643109	0.0444084	0.045176	0.0175644	0.0383362	0.04525	0.0352241	0.0142617	0.189417	1.8642	0.0503731	0.0807356	0.044378	0.0497906	0.0668116	0.0601347	0.0148973	0.0679723	-0.854762	-0.776146
4	CCBT	2	48	1	1	35	35	0	38	1	22	0	7	7	4	3	7	3	2	1	√	√	391.8	51.44	202.3	46.25	-0.194209	-0.448803	0.101226	0.406932	0.129279	-0.269581	-0.102253	-0.112275	0.171484	0.270575	-0.999775	-0.303814	-0.0226894	0.0505092	0.167573	-0.438823	-0.16055	-0.102089	-0.047379	0.243938	-0.669582	0.0329416	0.0871904
5	CCBT	2	60	1	2	28	25	0	35	0	26	0	2	7	6	1	3	8	3	5	√	√	304	17.23	298.7	38.08	0.00483269	0.0637816	-0.0834421	-0.079094	-0.0605829	0.0501635	-0.0565182	-0.0548644	-0.0322711	-0.14891	-0.00880062	0.016847	0.00702249	-0.0214613	-0.593434	0.0701192	-0.00688863	0.0411608	-0.0322986	-0.0291654	0.0227694	-0.0147696	0.0052611
6	CCBT	1	54	1	2	30	24	0	39	1	20	0	5	2	2	0	7	7	5	2	√	√	390.5	23.33	388.6	37.22	0.0817476	0.165561	0.104392	0.105714	0.0611909	0.0372255	0.0764331	0.355381	7.02534	-0.0125156	0.209877	0.329089	0.135476	0.142257	0.0657317	0.0320985	0.0823909	0.0819303	-0.455126	0.0813731	0.0869163	-1.70371	0.283429
7	CCBT	1	22	2	1	29	29	0	40	1	23	0	3	7	1	6	2	6	3	3	√	√	321.7	39.98	306.5	49.04	-0.0472263	0.0546546	0.0311264	0.0299201	0.0015224	0.0073895	0.0255464	0.0199308	0.0316028	0.0322883	0.0268353	0.0698152	0.0257549	0.0377463	0.00767745	0.0164912	0.0293156	0.0384953	0.0783956	0.0454409	0.0249325	0.0807605	0.0954611
8	CCBT	2	56	1	1	22	26	0	46	1	20	0	2	7	0	7	3	6	2	4	√	√	420.3	41.37	292.4	36.29	0.0274273	0.0566763	0.13139	0.11063	0.0553524	0.0526864	0.0725641	0.0520794	0.000273855	0.0044974	0.0276593	0.0163753	0.0560337	-0.0206027	-0.0067906	0.0123257	0.0473216	0.0286717	0.041894	0.0152227	0.0136176	0.010205	0.00806438
9	CCBT	2	29	1	1	21	39	1	39	1	23	0	3	4	3	1	8	6	3	3	√	√	440.3	69.13	417.6	42.66	0.0979426	-0.0448398	-0.0699631	0.00680703	-0.0510734	-0.0359292	-0.0471421	0.0232112	0.0345706	0.00743621	0.147676	0.102532	0.0153827	0.014297	0.00796118	0.0186071	0.0099381	0.0765422	0.185612	0.125033	0.0305199	0.167936	0.305052
10	CCBT	1	44	1	2	38	39	1	47	1	23	0	1	5	6	-1	3	5	3	2	√	√	280.5	17.59	217	26.74	-0.296293	0.055771	-0.0399245	-0.0878948	-0.0367665	0.0258186	0.00840723	-0.025925	-0.0645261	-0.0877061	-0.0260539	-0.859743	0.1467	-0.0366388	-0.0833953	0.00288091	0.0367823	-0.0340787	-0.0270354	-0.0679405	-0.0280882	-1.53641	-0.0156102
11	CCBT	1	26	2	1	70	50	1	44	1	26	0	10	10	3	7	8	6	1	5	√	√	339.2	48.73	319.5	26.88	-0.00102642	0.0207597	0.00756777	-0.0114638	-0.00536728	-0.0107848	-0.0162861	0.00880771	-0.0440776	-0.00146684	-0.0327227	0.0318022	0.00319398	0.0180434	0.00954626	-0.0136469	0.00276964	-0.0222739	-0.0252865	-0.0823952	-0.584213	-0.019497	0.0093562
12	CCBT	1	31	1	2	27	26	0	31	0	21	0	2	6	5	1	2	4	2	2	√	√	370.4	25.84	200.5	53.83	-0.653651	0.0500759	-0.0165494	-0.00732316	0.011659	-0.0112922	-0.0218562	-0.028212	-0.0193356	0.00229496	-0.00397089	-0.0425086	-0.0121091	-0.0340011	-0.801591	-0.00700749	-0.0310794	-0.0297384	0.00794999	-0.132812	-0.47326	-0.0515819	-0.0658246
13	CCBT	1	50	2	1	28	36	0	47	1	20	0	3	9	4	5	2	6	4	2	√	√	340.6	68.8	390.7	37.12	-0.0257805	0.0163916	-0.00108545	-0.00161939	0.00261997	0.00938221	-0.0211622	-0.00342525	0.00450095	0.0155922	-0.0149338	0.0222728	-0.014926	-0.0418133	-0.0188868	-0.00293815	-0.018637	-0.0429353	0.0163385	-0.00749975	0.0140138	0.00630263	-0.0031619
14	CCBT	1	34	1	1	25	33	0	35	0	22	0	1	7	5	2	2	7	3	4	√	√	401.1	24.8	301.8	23.21	0.0908182	0.0679521	0.0354281	0.00320506	-0.0117218	-0.0146014	-0.0461632	0.0402703	0.00474458	0.0167923	0.16965	0.193668	0.176384	0.0128973	0.106725	0.00553689	0.0705935	0.0287247	0.138322	0.0611763	0.0819212	-0.693881	-0.964044
15	CCBT	2	34	2	2	40	30	0	40	1	25	0	3	6	4	2	4	7	2	5	√	√	280.9	28.92	289	76.22	0.0885226	0.02194	0.0371993	-0.00991413	0.00314968	0.0452532	0.00645468	0.0181678	0.0300853	0.0242921	0.0977299	-0.0124814	0.0203145	-0.00893897	0.0204038	-0.00391012	0.0267248	0.00870242	0.0334118	0.0170721	0.0678413	0.0300234	0.0523086
16	CCBT	1	32	2	3	38	25	0	41	1	25	0	4	5	3	2	3	4	2	2	√	√	205.7	28.12	218.3	29.4	-0.315859	0.059248	-0.00207704	0.0936624	0.0327038	0.0430791	0.049664	0.0620145	-0.0383051	0.00776982	0.0613845	-0.658228	0.0640241	0.0906697	0.12534	0.0420248	0.0854272	0.0881503	0.0759121	-0.0364131	0.0702329	34.2312	0.147185
17	CCBT	2	28	2	3	49	25	0	37	0	20	0	3	4	2	2	6	5	3	2	√	√	328.6	20.9	207.8	17.84	-0.541894	0.0328288	-0.00477419	0.0415712	-0.00168801	0.0492345	0.000175122	0.0243762	0.04352	0.0349019	0.0742781	0.136335	0.0611585	0.07576	0.0734112	0.149116	0.0824342	0.0604534	0.0928689	0.0784757	-0.0127495	0.139065	0.138276
18	CCBT	2	43	1	1	38	50	1	45	1	25	0	10	2	3	-1	10	7	2	5	√	√	189.8	27.78	288.4	48.56	0.0296592	0.00529165	0.00691895	0.0205151	0.0210751	0.0245574	0.006187	-0.0488888	-0.019491	0.0172436	0.0476296	0.0322555	0.014592	0.0233942	0.0302466	0.0359559	0.0467087	-0.00368082	0.0084174	-0.0551652	0.0430449	0.0393128	0.0228104
19	CCBT	2	56	1	1	47	25	0	41	1	25	0	8	2	3	-1	4	4	2	2	√	√	419.8	40.64	286.5	39.67	0.157893	0.209008	0.208224	0.152481	0.0709823	0.0951513	0.237741	0.228484	0.126053	0.108227	0.148068	0.199434	0.209752	0.266404	0.105857	0.170482	0.196305	0.185165	0.170384	-0.648311	0.0629692	0.255536	0.263679
20	CCBT	2	24	2	2	39	47	1	53	1	28	0	3	8	5	3	3	4	3	1	√	√	400.7	28.44	381.8	23.67	0.118262	0.0437994	0.0327568	0.157064	0.253187	0.224524	0.112048	0.187019	0.0287106	0.150362	0.206945	0.11906	0.0925089	0.130511	0.185692	0.163257	0.136264	0.106452	0.156587	0.12379	0.166535	0.185577	0.0640777
21	CCBT	2	41	1	2	45	33	0	35	0	23	0	1	3	3	0	1	3	2	1	√	√	380.9	39.72	367	32.9	0.218047	0.0445033	0.0891374	0.0548421	0.0408644	0.0239997	0.0377298	0.0537283	0.0742772	0.108688	-0.537413	-0.275795	0.0456478	-0.0333201	0.0869956	-0.0127868	0.00271826	0.068239	0.07008	0.0882743	0.106421	0.213583	0.180284
22	CCBT	2	33	1	1	48	35	0	48	1	27	0	1	4	1	3	1	3	2	1	√	√	310.2	50.34	209.8	39.21	0.0839663	0.140714	-0.0246699	-0.0256235	0.00929015	-0.0456609	0.0623961	-0.015782	0.0487782	0.148184	0.0563065	0.108473	0.171244	0.0527683	-1.01477	0.086434	0.0605169	0.118492	0.109074	0.0866806	0.146792	0.0925772	0.176114
23	CCBT	1	21	1	1	31	31	0	38	1	35	0	2	2	2	0	2	3	1	2	√	√	280.8	27.34	307.9	32.3	-0.0328197	0.00957983	0.12198	0.0637377	0.104979	0.0873336	0.0518472	0.0099075	0.161863	0.149302	-0.0701408	0.0972512	0.0862327	0.123217	-0.766439	0.076757	0.0590448	-0.0137087	0.0985124	0.154895	-1.9901	-2.07459	-2.6109
24	CCBT	1	31	1	1	49	38	1	43	1	27	0	6	2	3	-1	6	3	2	1	√	√	210.2	28.41	268.9	33.89	0.00770175	0.012711	0.0494726	0.061713	-5.2199e-05	0.0188383	0.0119498	0.0564251	0.0653389	0.032066	-0.0501709	-0.189098	0.0699278	0.103014	0.0822586	0.0312193	0.0615694	0.0488703	0.121033	0.0419542	0.0789351	0.0281941	0.065796
25	CCBT	2	20	1	1	22	30	0	36	0	28	0	4	4	3	1	3	4	0	4	√	√	380.8	42.92	380.9	29.76	0.0495055	0.0411955	0.0460011	0.0264756	0.00480166	-0.00201924	0.018872	0.00707985	-0.00511714	0.00342644	0.0629647	0.00302446	0.043421	0.0332692	0.0170598	-0.00459192	0.0169298	0.0413314	0.0068715	0.00359099	0.00594445	0.0837759	0.0958266
26	CCBT	2	56	1	1	28	34	0	36	0	20	0	1	1	3	-2	5	3	1	2	√	√	209.1	39.67	280.8	35.89	0.0455386	0.0488583	0.00366849	-0.0661391	-0.0521539	-0.0346581	-0.0430575	0.0020981	-0.002669	0.0657712	0.109018	0.0434627	0.0492134	-0.0170362	0.00631423	-0.0468412	-0.0156551	0.0458035	0.155501	0.164736	0.147423	0.0900932	0.0957219
27	CCBT	1	53	1	1	29	27	0	37	0	27	0	3	3	0	3	5	5	0	5	√	√	179.5	25.43	298.3	22.93	0.10333	0.067836	0.0223058	-0.0266858	-0.0051523	0.0408369	-0.0163527	-0.00394981	0.137462	0.0320791	-0.134952	-1.12818	0.158313	0.00408401	-0.00503868	-0.0225904	0.00887048	-0.0282047	0.0528541	0.130849	0.109531	0.170369	0.219932
28	CCBT	1	50	2	3	38	37	0	38	1	20	0	3	3	0	3	3	8	0	8	√	√	275.3	39.87	202.5	50.12	-0.0614746	-0.0823727	-0.0173985	0.0308865	-0.0255874	-0.0339789	0.018428	0.00459079	0.00120252	-0.0146576	-0.0448175	-0.0487966	-0.0118291	0.0692894	0.0112839	-0.0273712	0.00922298	0.0131396	0.0286493	-0.00589261	0.00277971	-0.0522284	0.0183924
29	CCBT	1	31	2	3	30	30	0	39	1	20	0	3	3	0	3	4	6	0	6	√	√	301.8	68.7	303.8	37.01	0.029759	0.0134972	-0.0112358	-0.0226706	-0.0196308	-0.0111092	-0.0438199	-0.0110483	-0.0144885	-0.0790594	0.0601497	-0.708747	0.0204525	-0.0191649	-0.0464672	-0.0425529	-0.0475743	-0.0313905	0.0263576	-0.0616754	-0.0351415	-0.00275407	-0.0128686
30	CCBT	1	46	1	1	39	38	1	45	1	23	0	4	5	1	4	2	3	2	1	√	√	256.9	30.12	192.9	43.3	0.055564	-0.0523623	-0.0587385	0.0203696	0.0107409	-0.1265	-0.178825	0.0627595	0.0983312	-0.122566	-2.24242	0.0274223	-0.014354	0.00880017	0.0579231	-0.0520894	-0.153226	-0.00313091	0.152129	-0.00962408	-0.0709525	-0.231799	-0.0639674
31	AC	2	31	2	2	20	38	1	50	1	30	0	5	7	5	2	4	9	8	1	√	√	318.9	35.22	416.8	39.44	-0.186115	0.00687212	0.0171428	-0.0293543	0.0503539	-0.102389	-0.057982	-0.0761753	-0.137618	-0.0559488	-0.192826	-0.220731	0.131216	-0.0255867	-0.0168701	0.0074392	-0.0312755	-0.0105805	-0.253417	-0.310166	0.010105	-0.287485	-0.105752
32	AC	1	19	1	1	23	36	0	45	1	20	0	9	12	10	2	0	5	2	3	√	√	149.4	65.86	279.6	43.53	0.119759	0.0551179	0.0347962	0.0803852	0.0495861	0.0318997	0.0237961	0.0807528	0.063981	0.0062246	0.125964	0.0636049	-0.0289921	0.0835372	0.0494994	0.0928164	0.0538264	0.040397	0.00858823	0.0408271	0.0460397	0.10028	0.0649391
33	AC	2	39	2	2	29	30	0	44	1	20	0	1	2	2	0	0	6	2	4	√	√	130.6	27.83	262.7	30.84	0.0680846	-0.111757	-0.0462381	0.0251675	-0.0981564	-0.0468384	0.0260925	-0.0625791	-0.0137631	0.00145192	0.0695571	0.0751252	0.153662	0.0636668	-0.102278	0.0349144	0.0533218	0.0535747	-0.0217914	0.026932	0.0184085	0.0283387	0.118217
34	AC	1	27	1	1	27	38	1	50	1	30	0	4	7	5	2	4	9	3	6	√	√	301.1	25.39	260.3	59.61	0.0380534	0.0221699	0.0185614	0.00424697	0.00276249	0.00680265	0.00640776	0.01116	0.0260525	-0.00386638	0.0328037	0.0578655	0.0593444	-0.00882097	-0.00727394	0.00343899	-0.00731227	-0.00539341	0.0174973	-0.0122222	0.00833472	0.0681893	-0.614522
35	AC	2	41	2	2	41	36	0	45	1	30	0	9	2	2	0	6	7	2	5	√	√	291.8	25.51	320.5	45.8	-0.0224178	-0.00139444	-0.00900571	-0.00925126	0.0237065	0.00991098	0.0158112	0.103051	0.142802	0.0276692	-0.0172764	0.000499107	0.0449363	0.0294826	0.0303408	0.0971837	0.0757412	0.035529	0.182854	0.0659824	-0.0377113	-0.0224345	0.0728071
36	AC	2	33	2	1	25	30	0	44	1	30	0	1	2	2	0	4	4	2	2	√	√	394.2	36.6	309.3	49.57	0.0392815	0.0358936	0.0332382	0.0263346	0.0193146	0.0223606	0.0279856	0.0459473	0.0517974	0.0285522	0.0606014	0.0382132	0.0411498	0.0450287	0.0201669	0.0223635	0.0396703	-0.00856864	0.0330601	0.0626817	0.0443649	0.0665291	0.0655919
37	AC	1	50	2	2	20	34	0	33	0	31	0	10	8	3	5	8	5	2	3	√	√	324.8	31.47	365.1	58.07	0.270176	-0.0358511	-0.037015	-0.0114632	0.00771835	-0.0300959	-0.0142911	-0.260785	-5.87613	0.772082	0.277883	0.00239144	-0.0397334	0.0170771	0.00972802	-0.016143	-0.0199938	-0.000270649	-0.309924	-5.66454	-0.0186612	-0.00538856	-0.00285838
38	AC	2	46	1	1	25	33	0	37	0	35	0	3	2	2	0	6	6	3	3	√	√	407.8	42.04	376	37.93	-0.0575388	-0.0770607	-0.0319489	0.00363116	0.00575726	0.019293	0.0232544	-0.00273066	0.00782082	-0.00452041	-0.00787075	-0.128043	-0.0640321	0.034904	8.42985e-05	-0.0250608	0.0348058	-0.0183984	0.0497009	-0.00280584	0.045788	-0.115407	-0.110211
39	AC	1	37	1	1	26	37	0	34	0	36	0	3	2	3	-1	4	4	4	0	√	√	397.8	66.91	364.5	51.63	-0.103306	-0.00764168	0.0469799	0.0116801	-0.00412602	0.00554581	-0.00164911	-0.0172897	-0.0530365	-0.0425465	-0.13392	0.0338661	0.0522043	0.12233	0.0581935	0.0955366	-0.00186284	0.0373609	-0.0513522	-0.0719135	-0.0930735	-0.0264091	0.111465
40	AC	1	44	1	1	29	39	1	47	1	32	0	12	2	0	2	4	4	3	1	√	√	380.1	27.3	302.8	38.89	-0.00414657	-0.0449936	-0.021199	-0.040336	-0.0214202	0.00596351	-0.0331735	0.0420142	0.0393277	-0.0437899	0.0258015	0.00350447	-0.0507182	-0.00824853	-0.034466	-0.0135422	-0.0101943	-0.044478	0.065904	0.0133051	-0.0185333	0.0302718	0.0492682
41	AC	2	50	1	1	38	38	1	42	1	32	0	9	2	2	0	8	6	4	2	√	√	396.1	51.66	389.3	37.57	-0.108261	0.0320088	0.0445958	0.100883	0.0548999	-0.0344924	-0.062828	0.0154522	0.0600807	0.0568919	-0.135997	0.0467768	0.015965	0.0277581	0.0523274	0.0396747	-0.0276609	0.00622917	0.138698	0.11012	1.23783	0.0387494	0.0439181
42	AC	1	38	1	1	48	35	0	37	0	35	0	2	3	2	1	6	7	4	3	√	√	386.7	26.8	287.5	46.18	0.0500214	0.0612566	0.022105	0.0240464	0.0159605	0.0204987	0.0337293	0.0179899	0.0377088	0.0549284	0.0473611	0.0807073	0.0524818	0.0323206	0.0152563	0.0116222	0.0505748	0.0274897	0.0692313	0.0631887	0.102189	0.0638682	0.0723669
43	AC	2	32	2	1	40	39	1	35	0	35	0	3	3	2	1	4	4	3	1	√	√	360.1	59.9	420.8	29.56	0.0121225	0.0947736	0.136037	0.0701613	0.103717	0.090078	0.094191	0.149337	0.113966	0.0233475	0.0173396	-0.0196457	0.078057	0.0747307	0.0943095	0.0769696	0.111508	0.0713617	0.10566	0.0045489	0.106942	-0.00563827	-0.0258709
44	AC	1	40	1	2	32	37	0	45	1	30	0	4	4	2	2	6	8	2	6	√	√	410.9	39.7	390.7	43.19	0.24136	0.117793	0.104442	0.150588	0.164774	0.0738999	0.0673325	0.105225	0.197357	0.120593	0.0899643	0.0873687	0.0741347	0.0997782	0.0998254	0.0496969	0.151335	0.122253	0.0665119	0.152294	0.104973	0.0862491	0.168026
45	AC	1	36	1	2	36	36	0	49	1	34	0	1	5	2	3	0	4	1	3	√	√	301.7	48.6	309.1	59.67	0.00922009	-0.0749496	-0.0698247	-0.0318637	-0.0600184	-0.0553368	-0.050621	-0.0808585	-0.0886593	-0.0171322	-0.017653	-0.0314277	-0.120591	-0.0649309	-0.0850537	-0.0893335	-0.058301	-0.0723788	0.0983417	0.0291621	-0.0306166	-0.01919	-0.100416
46	AC	2	26	1	1	45	39	1	48	1	23	0	2	2	0	2	1	7	6	1	√	√	298.9	40.3	319.9	20.62	0.00526612	-0.00825432	0.0150272	0.053118	0.0530839	0.0451917	-0.347589	0.107504	0.0954693	-0.0216248	0.00210054	0.0381499	-0.0237003	0.00815707	0.0821458	0.0153935	0.10538	0.083729	0.125091	0.00306076	-0.111955	0.0723522	0.0631053
47	AC	1	18	2	2	46	37	0	60	1	35	0	6	6	2	4	4	6	8	-2	√	√	339.9	37.5	288.6	38.16	-0.00295938	-0.0103212	-0.0251537	0.00844801	0.044144	0.0571906	-0.0130506	-0.124242	-0.102491	0.0391085	0.0538312	0.0276698	-0.038121	-0.0510692	-0.0520426	-0.0319133	0.00547508	-0.0244898	-0.0767813	0.0686681	0.00980802	0.0311238	-0.00932674
48	AC	2	20	1	3	47	38	1	56	1	34	0	3	4	2	2	4	6	6	0	√	√	190	28	301.7	30.23	0.134774	0.0696362	0.0803692	0.0592483	0.0520544	0.0253092	-0.0162427	0.0298155	0.178756	0.0112739	0.03765	0.118573	0.0656489	0.0451943	0.0478329	0.0590653	0.00617378	0.0263001	0.0759459	0.0796797	-0.0334228	0.0422272	0.0883831
49	AC	1	34	1	1	39	39	1	44	1	28	0	3	5	1	4	5	8	6	2	√	√	390.9	35.1	309.8	43.12	-0.316343	0.0587867	0.0221502	0.0209257	0.0546852	0.0378644	0.110754	0.124791	0.2928	0.077002	-0.384704	0.0233253	-0.00522398	0.0163517	0.016781	0.0539192	-0.0330225	0.0882716	0.0484294	0.140708	0.00110136	-0.00908474	-0.0071326
50	AC	2	60	1	2	39	35	0	39	1	22	0	0	2	0	2	0	4	4	0	√	√	362.9	32.6	489.7	34.87	0.0792905	0.0668797	-0.0134294	2.96316	-0.686978	0.174341	0.166541	0.0527474	-0.000220839	0.107744	0.0658168	0.0453524	-0.0120205	0.0409473	0.996765	0.0664484	0.151469	0.0352059	0.0337981	0.0298107	0.110486	0.0660563	-0.0318024
51	AC	2	56	1	1	40	26	0	40	1	25	0	0	1	0	1	0	4	4	0	√	√	378.2	44.2	327.9	43.23	-0.0325729	0.0113142	-0.00478178	-0.0233879	-0.0314329	-0.0344912	0.0296637	0.00834687	-0.0228527	0.0413659	-0.0678869	0.0323089	0.000511381	-0.00211303	-0.0139664	-0.0696423	0.0156664	0.0192165	-0.00561091	-0.013163	0.0439379	0.00243187	0.0141757
52	AC	2	19	2	2	35	38	1	40	1	25	0	1	3	0	3	3	5	1	4	√	√	298.1	29.4	370.9	59.31	-0.054719	0.0153329	0.104149	0.12166	0.0929988	0.0502626	0.0494824	0.093038	0.22082	0.0513422	-0.013899	-0.168048	0.0366937	0.0874167	0.135342	0.0120365	0.0882736	0.135829	-0.000675997	-0.0195502	0.00543168	-0.0372282	-0.0515223
53	AC	1	53	1	2	27	25	0	49	1	30	0	2	6	2	4	0	9	3	6	√	√	291.8	49.2	452.6	39.73	-0.0261594	0.0409349	-0.0213173	-0.038917	-0.105043	-0.0723969	-0.0706256	-0.0929158	-0.0319979	-0.0170721	0.0498897	0.24148	0.0761224	-0.0534124	-0.0556865	-0.160054	-0.0523865	-0.078702	-0.0582773	-0.0827694	0.0272164	0.192786	0.195443
54	AC	1	32	1	2	45	35	0	50	1	30	0	4	8	3	5	6	8	5	3	√	√	259.3	39.6	351.9	31.73	-0.124134	-0.0858798	-0.141912	-0.0529141	-0.064479	-0.0620434	-0.0694555	-0.115805	-0.111826	-0.129895	-0.110832	-0.0518301	-0.0762038	-0.133772	-0.0893831	-0.0791077	-0.0870159	-0.111828	-0.0727443	-0.180008	-0.0979809	-0.0432862	-0.0597498
55	AC	2	55	2	1	32	27	0	38	1	20	0	0	1	0	1	1	6	3	3	√	√	309.2	36.45	415.5	34.42	0.184544	0.255423	0.17401	-0.171661	-0.17847	0.140389	0.186252	0.235546	0.243113	0.13008	0.0939316	0.228098	0.204855	0.220037	-0.452958	0.154128	0.188143	0.231382	0.139962	0.0747117	0.178725	0.213633	0.223123
56	AC	1	20	1	1	32	30	0	39	1	20	0	0	1	0	1	4	10	6	4	√	√	221.4	42.12	429.1	29.65	-0.156847	-0.0832415	-0.0591613	0.00357562	0.0521854	0.0234783	0.00938922	-0.0374714	-0.0296488	-0.000872938	-0.12089	-0.148662	-0.133389	0.00330181	0.0027947	0.0168077	0.0375477	0.00332866	-0.0261886	-0.068954	-0.0140742	-0.233967	-0.225303
57	AC	1	22	1	3	47	23	0	38	1	20	0	0	1	2	-1	2	5	5	0	√	√	200.2	28.39	341.5	35.93	0.0747295	0.118363	0.162035	0.158565	0.100815	0.0407321	0.167701	-0.0592778	0.577065	-0.0187252	-0.0133276	-0.0381209	0.213499	0.0653406	0.140855	0.0606029	0.0314145	0.285294	-0.0671226	0.211124	0.100726	-0.066234	0.0789492
58	AC	2	24	2	3	49	39	1	59	1	30	0	2	4	1	3	0	4	4	0	√	√	205.5	58.15	329.8	39.72	0.0225748	0.0145979	0.00956339	0.018358	0.0420716	-0.00275525	-0.0014357	0.0270952	-0.0321262	-0.0434132	0.110678	0.0254754	0.0780448	0.0883312	0.0178134	0.0822166	0.0598668	0.074392	0.0562298	-0.00814555	-0.0428287	0.0476274	0.171088
59	AC	1	50	1	2	38	20	0	40	1	35	0	1	3	0	3	2	8	4	4	√	√	281.8	49.12	369.9	27.21	-0.0295733	0.0642481	-0.0313368	-0.017329	0.0383683	-0.859273	-0.770155	-0.0242787	0.0464043	0.0940444	0.004321	0.0598588	-0.139435	-0.054823	-0.0968882	-0.0322657	0.303474	0.0558417	0.0732328	0.139231	0.164377	0.186461	0.0311965
60	AC	1	22	2	1	31	35	0	58	1	30	0	13	6	2	4	6	8	4	4	√	√	196.2	28.34	368.6	37.98	-0.00917273	-0.0296945	-0.0238853	0.0412725	0.0713387	0.0209499	0.00954607	0.0318342	-0.00531815	-0.0183055	0.0228793	-0.00341495	-0.0141215	0.0260851	0.0554821	0.0222793	0.0239753	0.0246489	-0.0139268	-0.00549638	-0.0360593	-0.00246981	-0.0444189
[truncated: 81 more columns]
